# Supplementary material for: Micro-CT Features of Lung Consolidation, Collagen Deposition and Inflammation in Experimental RSV Infection Are Aggravated in the Absence of Nrf2
Source: Viruses. 2023 May 18;15(5):1191. doi: 10.3390/v15051191 (PMC10223011; doi:10.3390/v15051191)
Supplement: Supplementary file 1 [file viruses-15-01191-s001.zip]

Archive with 1 entries (1 files):
- viruses-2390686-supplementary.pdf
